# Supplementary material for: A Combined Linkage and GWAS Analysis Identifies QTLs Linked to Soybean Seed Protein and Oil Content
Source: Int J Mol Sci. 2019 Nov 25;20(23):5915. doi: 10.3390/ijms20235915 (PMC6928826; doi:10.3390/ijms20235915)
Supplement: Supplementary file 1 [file ijms-20-05915-s001.zip]

Archive with 2 entries (1 files):
- ijms-614754-SI/
- ijms-614754-SI/ijms-614754-supplementary.xlsx
