# Supplementary material for: A Combined Linkage and GWAS Analysis Identifies QTLs Linked to Soybean Seed Protein and Oil Content
Source: Int J Mol Sci. 2019 Nov 25;20(23):5915. doi: 10.3390/ijms20235915 (PMC6928826; doi:10.3390/ijms20235915)
Supplement: Supplementary file 1 [file ijms-20-05915-s001.zip › ijms-614754-SI/ijms-614754-supplementary.xlsx]

## Sheet: TableS1
Table S1: Summary of significant single nucleotide polymorphism (SNP) loci under P < 10-4 by mixed linear model (MLM) in Genome-wide association study (GWAS).
Population	Trait	Env	Chr	Position	P.value	Maf	R2 without SNP	R2 with SNP	Effect
Subgroup1 (NER-USA)	Protein	17XT	5	3614833	6.9236e-05	0.213043	0.199721	0.323078	-1.29385
			17	28401602	6.09821e-05	0.295652	0.199721	0.325091	-1.36616
			17	31073929	6.40162e-05	0.321739	0.199721	0.32432	-1.34232
			17	28318533	7.84042e-05	0.2	0.199721	0.321112	-1.68001
			17	30474702	9.88691e-05	0.3	0.199721	0.31746	-1.29741
		17XX	13	37077365	6.26034e-05	0.384615	0.225808	0.34438	-1.0788
			20	35512580	1.46e-05	0.277778	0.225808	0.366636	1.50474
		18SY	13	19592082	1.76331e-05	0.0575221	0.286701	0.418858	1.94615
		18XX	16	24408780	4.16878e-05	0.303371	0.0591962	0.26628	2.0322
			16	22320495	7.70715e-05	0.157303	0.0591962	0.250544	-2.22659
	Oil	17XX	10	2355196	8.85258e-05	0.376068	0.143386	0.268838	0.529743
			13	37077365	4.83509e-05	0.384615	0.143386	0.278894	0.562242
			20	35512580	9.37406e-07	0.277778	0.143386	0.347772	-0.885227
			20	34990940	7.57591e-06	0.423077	0.143386	0.310561	-0.679032
			20	35165928	2.79985e-05	0.470085	0.143386	0.288095	-0.528807
			20	35605339	6.24262e-05	0.25641	0.143386	0.274629	0.688288
		18XX	9	40301013	7.03252e-05	0.247191	0.097328	0.283154	-0.826425
			9	37725132	9.7738e-05	0.219101	0.097328	0.275154	1.01482
			18	51284275	5.58366e-05	0.382022	0.097328	0.288806	-1.03807
Subgroup2 (HHR-SR)	Protein	17XT	9	5768990	5.88491e-05	0.392405	0.179298	0.378107	-1.3626
			9	5751190	8.50678e-05	0.151899	0.179298	0.368589	1.68263
			14	47371744	7.97747e-05	0.0632911	0.179298	0.37024	-2.52211
		18SY	10	45047086	9.51174e-05	0.111111	0.259747	0.423041	-2.13634
			12	37282702	9.19959e-05	0.119718	0.247181	0.442188	2.30179
	Oil	17XT	2	45017225	6.11458e-05	0.297468	0.264665	0.441904	-0.703823
			9	5768990	3.10812e-05	0.392405	0.264665	0.457805	0.683733
		18SY	1	25463697	8.96328e-06	0.0987654	0.458312	0.617868	1.23666
			3	4411823	9.40763e-05	0.185185	0.458312	0.577984	0.760782
		17XX	3	44459985	7.27417e-05	0.322785	0.352196	0.50479	0.488748
			8	11754941	3.54882e-05	0.373418	0.352196	0.519578	-0.5351
			8	11761149	9.26339e-05	0.35443	0.352196	0.499884	-0.49677
Total population	Protein	17XT	5	3881842	5.21773e-05	0.309278	0.246782	0.314746	0.933461
			18	2465805	9.7846e-05	0.373711	0.246782	0.309605	-1.24977
		17XX	2	47075216	3.64812e-05	0.242347	0.584771	0.623436	-0.772623
			13	36789467	5.10764e-05	0.252551	0.584771	0.621925	-0.844117
			16	29271416	9.49752e-05	0.438776	0.584771	0.619159	1.07004
			20	41133383	1.10422e-05	0.117347	0.584771	0.628865	1.09551
			20	41456663	1.43257e-05	0.193878	0.584771	0.627674	-0.98357
			20	35000816	3.88778e-05	0.454082	0.584771	0.62315	-0.77863
			20	34999632	6.9442e-05	0.415816	0.584771	0.620552	-0.737798
			20	35578946	9.0502e-05	0.382653	0.584771	0.619373	0.702925
			20	34990940	9.50267e-05	0.433673	0.584771	0.619157	0.843642
		18SY	4	15644539	5.97521e-05	0.278351	0.634827	0.667237	0.994948
			4	15261441	7.49433e-05	0.0979381	0.634827	0.666339	1.28687
			13	44126131	4.69514e-05	0.0747423	0.634827	0.668198	-1.37225
			16	25476956	9.96597e-05	0.064433	0.634827	0.665212	-1.44337
		18XX	3	10749543	3.40903e-05	0.384375	0.365754	0.439847	-1.09972
			4	41013791	2.20427e-05	0.08125	0.365754	0.443637	1.60001
			19	48510260	3.39618e-05	0.09375	0.365754	0.43988	1.55756
	Oil	17XT	5	3614833	4.8545e-05	0.319588	0.393464	0.44867	0.446263
			10	3043053	2.46241e-05	0.136598	0.393464	0.453189	0.655665
			18	2465805	1.56352e-05	0.373711	0.393464	0.456239	0.660516
		17XX	6	5713084	4.32933e-05	0.130102	0.593033	0.630174	0.558297
			8	11192011	5.88501e-05	0.153061	0.593033	0.628826	-0.449839
			20	41133383	7.61817e-06	0.117347	0.593033	0.63792	-0.569935
			20	41456663	8.55036e-06	0.193878	0.593033	0.6374	0.515359
			20	41452947	5.39083e-05	0.168367	0.593033	0.62921	-0.447892
			20	34801441	9.0317e-05	0.257653	0.593033	0.626956	0.410399
		18SY	1	25463697	5.011e-05	0.064433	0.609532	0.644936	0.730994
			6	5992538	5.3613e-05	0.128866	0.609532	0.644649	-0.561005
			16	25476956	1.46311e-05	0.064433	0.609532	0.650233	0.859614
			16	31671602	2.86761e-05	0.306701	0.609532	0.647326	0.470628
			16	25693637	2.94947e-05	0.0618557	0.609532	0.647205	-0.838424
			16	26605701	3.5621e-05	0.056701	0.609532	0.646395	-0.829437
			16	23729550	8.11237e-05	0.0592784	0.609532	0.642891	0.800123
			16	31765734	9.96893e-05	0.28866	0.609532	0.642021	-0.428936
		18XX	20	41456663	3.39092e-05	0.18125	0.495925	0.554849	0.607027
SNP in same color represents one SNP that related to both protein and oil content.

## Sheet: Table S2
	Table S2: 203 soybean accessions and their origins
	Accession	Origin
	heilongjiang41	NER
	kexi283	NER
	heihe3	NER
	fengshou10	NER
	heihe51	NER
	fengshou12	NER
	fengshou17	NER
	beifeng2hao	NER
	fengshou19	NER
	heihe9hao	NER
	beifeng9hao	NER
	heihe19	NER
	heihe27	NER
	fengshou24	NER
	heihe38	NER
	beidou5hao	NER
	jiangmodouyihao	NER
	huajiang4hao	NER
	dengkeyihao	NER
	mengdou30	NER
	beifeng11	NER
	heihe18	NER
	jinyuan2hao	NER
	mancangjin	NER
	jingshanpu	NER
	zhi2hao	NER
	dongnong4hao	NER
	hejiao8hao	NER
	hejiao6hao	NER
	heinong16	NER
	suinong3hao	NER
	hefeng22	NER
	heinong26	NER
	hefeng25	NER
	heinong33	NER
	suinong8hao	NER
	heinong35	NER
	suinong10	NER
	hefeng35	NER
	suinong14	NER
	heinong43	NER
	heinong44	NER
	hefeng45	NER
	hefeng50	NER
	hefeng47	NER
	suinong28	NER
	kenfeng16	NER
	heinong48	NER
	hefeng55	NER
	kangxian4hao	NER
	heinong37	NER
	liaodou15	NER
	fushou	NER
	huangbaozhu	NER
	xiaojinhuang1hao	NER
	fengdihuang	NER
	jiti1hao	NER
	jiti5hao	NER
	jilin3hao	NER
	jilin6hao	NER
	tiefeng3hao	NER
	tiefeng18	NER
	kaiyu3hao	NER
	jilin13	NER
	jiunong9hao	NER
	kaiyu8hao	NER
	changnong4hao	NER
	jilin20	NER
	kaiyu10	NER
	changnong5hao	NER
	jilin30	NER
	tiefeng29	NER
	jiunong22	NER
	jilin47	NER
	tiefeng31	NER
	jiyu57	NER
	zhonghuang35	NER
	zihua4hao	NER
	beihudou	NER
	heihe54	NER
	dongnong72-806	NER
	miquanhuangdou	NER
	changjihuangdou	NER
	jilin4hao	NER
	zaofeng1hao	NER
	tiefeng20	NER
	tiefeng19	NER
	jin6604-24	NER
	jin33	NER
	tiefeng8hao	NER
	dandou2hao	NER
	dandou4hao	NER
	jin8-14	NER
	dandou1hao	NER
	haiyangpamanqing	HHR
	shangcaidongcaopingdingshi	HHR
	hezeniumaohuang	HHR
	yidongpingdinghuang	HHR
	qihuang10	HHR
	yanhuang1hao	HHR
	fengshouhuang	HHR
	henanzaofeng1hao	HHR
	wenfeng7hao	HHR
	yuejin5hao	HHR
	youbian30	HHR
	ludou4hao	HHR
	yudou2hao	HHR
	zhongdou19	HHR
	kefeng6hao	HHR
	jidou7hao	HHR
	ludou11	HHR
	jidou12	HHR
	yudou22	HHR
	zhonghuang13	HHR
	zheng92116	HHR
	handou5hao	HHR
	yudou8hao	HHR
	xudou9hao	HHR
	hedou13	HHR
	jidou17	HHR
	wandou24	HHR
	zhonghuang37	HHR
	zhonghuang30	HHR
	jindou19	HHR
	jindou21	HHR
	jindou23	HHR
	jindou25	HHR
	jindou3hao	HHR
	qunyingdou	HHR
	jindoulhao	HHR
	jindou2hao	HHR
	wenfeng5hao	HHR
	zhengzhou135	HHR
	weiqingdou	HHR
	changpingqingdou	HHR
	huairouhuangdou	HHR
	xudou1hao	HHR
	xudou2hao	HHR
	xudou5hao	HHR
	naiyinheidou	HHR
	yuejin4hao	HHR
	bahong1hao	HHR
	hai94(jindousihao)	HHR
	chenliuniumaohuang	HHR
	aijiaozao	SR
	zhechun3hao	SR
	guichun1hao	SR
	guichun8hao	SR
	tianlong1hao	SR
	houzimao	SR
	edou8hao	SR
	dian86-4	SR
	jinningdahuangdou	SR
	qiandou6hao	SR
	taiwan75	SR
	suxie1hao	SR
	nandou12	SR
	jinda332	SR
	taixingheidou	SR
	xiangdou3hao	SR
	shangyukanshanbaiz	SR
	fengchengniupidou	SR
	heibiqing	SR
	yunyizao	SR
	liuyuehuang	SR
	yangchunqingpidou	SR
	baishuidou	SR
	baihuadou	SR
	jinjiangdaqingren	SR
	yulindahuangdou	SR
	juhuangdadou-nn	SR
	edou2hao	SR
	wuhuasiyuehuang	SR
	zigongqingpidou	SR
	suidaohuang-nn	SR
	nannong493-1	SR
	pingguohuangdou	SR
	shangraodaqingsi	SR
	lanxidaqingdou	SR
	qiudou1hao	SR
	77-14	SR
	75-158	SR
	McCall	USA
	Norman	USA
	Portage	USA
	clay	USA
	Wilkin	USA
	Merit	USA
	Evans	USA
	Hark	USA
	Amsoy	USA
	Amsoy71	USA
	Beeson	USA
	Harosoy63	USA
	Wayne	USA
	Clark	USA
	Cutler	USA
	Bedford	USA
	Dare	USA
	Centennial	USA
	Hood	USA
	Tracy	USA
	Braxton	USA

## Sheet: Table S3
	Table S3: Primer sequences used for qPCR analysis of eight differentially expressed genes
	Primers name	Sequence
	q15g033200-F	ATGGCTTGCCGTTAGCAGAT
	q15g033200-R	CCACTGTCTGTTGAGCTCGT
	q15g034100-1-F	CCCGTGCTAGGTTGGTCAAT
	q15g034100-1-R	GGCATGTGCTCTAGATGCCT
	q15g034600-F	CACACAAAGTTACAGGTGGAAATAA
	q15g034600-R	GTCCAAGGATGCCACCGATAA
	q15g040100-F	GTTTCAACCGATGGCGTGTG
	q15g040100-R	TTCCGGTCAAGGCAACAGAA
	q20g103200-F	TCCGTCGTCACCGTTTGAAT
	q20g103200-R	GAACAGTCGCCATTGGAGGA
	q20g105300-F	TGCAGAGAGAGTTCGCACAG
	q20g105300-R	CTATGCATAAGCCTGGGGGC
	q20g106900-F	ATGGCAGACCCACAAGTGTT
	q20g106900-R	CGTAGATCACCCGAATCCTCC
	q20g107600-F	GCGGAGATGGCAAAGGCTAA
	q20g107600-R	GCTCAAGCTCGCTTAAATGCT
	qActin-F142	CGGTGGTTCTATCTTGGCATC
	qActin-R142	GTCTTTCGCTTCAATAACCCTA

## Sheet:  Figure S1
Figure S1: LOD value (a) and F value (b: Oil QTL, c: Protein QTL) of qPro15-1/qOil15-1, qPro20-1/qOil20-1 and qOil5-1. LOD value for IciMapping4.1, F value for QTLNetwork2.1. The threshold was 2.5 and 4.7, respectively.

## Sheet: Figure S2
Figure S2：the population structure of K=2, 3, 4, 5 by fastStructure.

## Sheet: Figure S3
Figure S3: Manhattan and quantile-quantile (QQ) plots of significant SNP loci by MLM in GWAS. a: Manhattan and QQ plots of subgroup 1 population (NER-USA). b: Manhattan and QQ plots of subgroup 2 population (HHR-SR). c: Manhattan and QQ plots of total population. The spots above the dotted line were the significant SNP loci. 17XT, 17XX, 18XX, 18SY represented different environments of Xiangtan, X…

## Sheet: Figure S4
Figure S4: Expression patterns of the other five genes in a group of eight genes that show variation between parent lines.
